# Supplementary material for: A Novel Digital PCR Assay for Accurate Detection and Differentiation of Focal and Non-Focal Subtypes of Mesenchymal–Epithelial Transition (MET) Gene Amplification in Lung Cancer
Source: Cancers (Basel). 2025 Feb 26;17(5):811. doi: 10.3390/cancers17050811 (PMC11898889; doi:10.3390/cancers17050811)
Supplement: Supplementary file 1 [file cancers-17-00811-s001.zip]

Archive with 1 entries (1 files):
- cancers-3467787-supplementary.xlsx
