# Supplementary material for: A Novel Digital PCR Assay for Accurate Detection and Differentiation of Focal and Non-Focal Subtypes of Mesenchymal–Epithelial Transition (MET) Gene Amplification in Lung Cancer
Source: Cancers (Basel). 2025 Feb 26;17(5):811. doi: 10.3390/cancers17050811 (PMC11898889; doi:10.3390/cancers17050811)
Supplement: Supplementary file 1 [file cancers-17-00811-s001.zip › cancers-3467787-supplementary.xlsx]

## Sheet: Sheet1
		NGS assay MET CN (Oncomine Comprehensive Assay plus)		FISH (Bioview)				Reaction 1 Digital PCR			Reaction 2 Digital PCR
Sample ID	Mean tumor % scored by two pathologist	MET CN	Pos/Neg	MET CN	CCP7 CN	MET/CCP7 Ratio	FISH Interpretation	Overall MET CN	Overall REF1 (CELF2) CN	Tumour fraction MET CN	Overall MET CN	Overall REF2 (BRAF) CN	Tumor fraction MET/REF2 ratio
S01	0.3	5.96	Pos	5.01	2.76	1.81522	MET polysomy	1971	1296	5.47222	1718	1549	1.36368
S02	0.8	6.48	Pos	3.56	2.74	1.29927	Not detected	15975	12380	2.72597	11329	13542	0.795728
S03	0.3	1.77	Neg	2.18	2.34	0.931624	Not detected	1782	1257	4.78441	1529	1620	0.812757
S04	0.8	31.43	Pos	13.88	2.28	6.08772	Focal MET amp	4198	598	17.0502	4691	1341	4.12267
S05	0.9	5.47	Pos	4.7	4.01	1.17207	Not detected	2608	1198	4.61547	1765	1816	0.968796
S06	0.85	5.93	Pos	5	3.65	1.36986	MET polysomy	2851	820	7.82783	2365	2743	0.837876
S07	0.3	7.73	Pos	13.28	3.54	3.75141	Focal MET amp	2414	900	13.2148	2164	1342	3.04173
S08	0.6	7.08	Pos	11.58	2.36	4.90678	Focal MET amp	1315	366	10.643	1278	463	3.93377
S09	0.3	1.93	Neg	2.36	2.74	0.861314	Not detected	2102	1683	3.65973	1390	1992	-0.00736278
S10	0.4	3.23	Neg	5.32	3.7	1.43784	MET polysomy	298	170	5.76471	358	387	0.812661
S11	0.5	4.9	Neg	6.52	5.2	1.25385	MET polysomy	1805	835	6.64671	1568	1736	0.806452
S12	0.4	2.28	Neg	4.18	5.18	0.80695	Not detected	3601	2600	3.925	2586	2751	0.850055
S13	0.5	4.98	Neg	8.18	3.6	2.27222	Focal MET amp	959	446	6.6009	1035	667	2.10345
S14	0.9	6.1	Pos	5.48	3.24	1.69136	MET polysomy	7432	3128	5.05769	5629	5435	1.03966
S15	0.3	7.2	Pos	3.96	2.26	1.75221	Not detected	731	529	4.54568	778	765	1.05664
S16	0.2	46.55	Pos	40.21	3.85	10.4442	Focal MET amp	18749	4128	37.4191	7371	2478	10.8729
S17	0.3	5.13	Pos	5.38	2.69	2	Focal MET amp	958	568	6.57746	889	682	2.01173
S18	0.3	6.13	Pos	5.7	5.32	1.07143	MET polysomy	1533	1032	5.23643	1860	1950	0.846154
S19	0.9	2.71	Neg	4.88	3.54	1.37853	Not detected	1807	989	3.838	1839	2024	0.898441
S20	0.3	3.15	Neg	4.48	5.54	0.808664	Not detected	5305	4017	4.13758	2655	2949	0.667684
S21	0.7	2.06	Neg	3.1	5	0.62	Not detected	878	563	3.59858	828	897	0.89011
S22	0.5	1.98	Neg	1.76	2.26	0.778761	Not detected	629	480	3.24167	715	901	0.587125
S23	0.35	21.91	Pos	15.74	3.58	4.39665	Focal MET amp	6856	1412	24.0316	5681	3123	3.34024
S24	0.9	6.51	Pos	6.28	4.98	1.26104	MET polysomy	3690	1082	7.35634	3093	3554	0.855874
S25	0.5	5.02	Pos	6.32	2.86	2.20979	Focal MET amp	1892	840	7.00952	1972	1324	1.97885
S26	0.8	7.48	Pos	4.04	2.68	1.50746	Not detected	5482	2518	4.94281	5116	3559	1.54685
S27	0.4	14.3	Pos	15.48	4.12	3.75728	Focal MET amp	4091	1063	16.2427	5332	2560	3.70703
S28	0.8	2.11	Neg	4.04	3.14	1.28662	Not detected	1042	580	3.99138	1088	1292	0.802632
S29	0.2	3.45	Neg	4.45	4.45	1	Not detected	1570	1341	3.70768	1796	2181	0.117377
S30	0.45	2.87	Neg	3.94	3.6	1.09444	Not detected	848	601	3.82659	928	1035	0.770263
S31	0.15	2.6	Neg	4.71	2.97	1.58586	Not detected	1583	1323	4.62031	1602	1692	0.64539
S32	0.6	1.87	Neg	2.36	5.28	0.44697	Not detected	643	575	2.3942	683	814	0.731777
S33	0.3	2.35	Neg	2.28	4.26	0.535211	Not detected	681	516	4.13178	669	814	0.406224
S34	0.5	2.86	Neg	3.18	2.82	1.12766	Not detected	734	462	4.35498	768	880	0.745455
S35	0.7	3.27	Neg	4	3.96	1.0101	Not detected	816	421	4.68069	989	805	1.32653
S36	0.8	2.21	Neg	5.53	5	1.106	MET polysomy	636	435	3.15517	605	810	0.683642
S37	0.6	2.27	Neg	4.12	4	1.03	Not detected	765	552	3.28623	709	818	0.777914
S38	0.7	2.11	Neg	3.5	4.04	0.866337	Not detected	355	175	4.93878	284	356	0.711075
S39	0.6	2.75	Neg	3.68	4.62	0.796537	Not detected	508	379	3.13456	446	499	0.822979
S40	0.8	6.48	Pos	3.56	2.74	1.29927	Not detected	2115	1062	4.47881	1879	1735	1.10375
S41	0.9	5.47	Pos	5.1	4.36	1.16972	MET polysomy	2087	778	5.73893	1526	1638	0.924027
S42	0.85	5.93	Pos	4.6	3.65	1.26027	Not detected	2888	1284	4.93934	1633	1359	1.2372
S43	0.3	7.73	Pos	13.28	3.54	3.75141	Focal MET amp	2096	571	19.805	1885	1094	3.41012
S44	0.3	1.93	Neg	2.36	2.74	0.861314	Not detected	1378	980	4.70748	1197	1326	0.675716
S45	0.4	3.23	Neg	5.32	3.7	1.43784	MET polysomy	330	153	7.78431	261	239	1.23013
S46	0.5	4.98	Neg	8.18	3.6	2.27222	Focal MET amp	1358	421	10.9026	1264	742	2.40701
S47	0.3	7.2	Pos	5.16	2.26	2.28319	Focal MET amp	857	537	5.97269	813	586	2.29124
S48	0.3	5.13	Pos	4.38	2.92	1.5	Not detected	867	521	6.42738	714	615	1.53659
S49	0.9	2.71	Neg	4.88	3.54	1.37853	Not detected	1824	838	4.61469	1629	1854	0.865156
S50	0.3	3.15	Neg	4.48	5.54	0.808664	Not detected	2284	1621	4.72671	1915	2136	0.655119
S51	0.7	2.06	Neg	3.1	5	0.62	Not detected	981	657	3.409	791	852	0.89772
S52	0.5	1.98	Neg	1.76	2.26	0.778761	Not detected	689	430	4.4093	695	661	1.10287
S53	0.5	5.02	Pos	6.32	2.86	2.20979	Focal MET amp	1787	647	9.04791	1543	979	2.1522
S54	0.8	7.48	Pos	5.04	2.48	2.03226	Focal MET amp	4823	1697	6.60519	3542	1879	2.10631
S55	0.4	14.3	Pos	15.48	4.12	3.75728	Focal MET amp	5518	1208	19.8394	5137	3128	2.60566
